# Supplementary material for: Efficacy of Antioxidant Supplementation to Non-Surgical Periodontal Therapy on Metabolic Control in Type 2 Diabetes Patients: A Network Meta-Analysis
Source: Antioxidants (Basel). 2022 Mar 24;11(4):621. doi: 10.3390/antiox11040621 (PMC9031448; doi:10.3390/antiox11040621)
Supplement: Supplementary file 1 [file antioxidants-11-00621-s001.zip]

Archive with 1 entries (1 files):
- antioxidants-1603468-supplementary.pdf
